# Supplementary material for: Influence of Nutrient Media Compared to Human Synovial Fluid on the Antibiotic Susceptibility and Biofilm Gene Expression of Coagulase-Negative Staphylococci In Vitro
Source: Antibiotics (Basel). 2021 Jun 29;10(7):790. doi: 10.3390/antibiotics10070790 (PMC8300679; doi:10.3390/antibiotics10070790)
Supplement: Supplementary file 1 [file antibiotics-10-00790-s001.zip]

Archive with 1 entries (1 files):
- antibiotics-1272388-supplementaryV4.pdf
